# Supplementary material for: Next Generation Sequencing Identify Rare Copy Number Variants in Non-syndromic Patent Ductus Arteriosus
Source: Front Genet. 2020 Nov 12;11:600787. doi: 10.3389/fgene.2020.600787 (PMC7689032; doi:10.3389/fgene.2020.600787)
Supplement: Supplementary file 1 [file Table_1.XLSX]

## Sheet: Sheet1
List 1	List 2
ABCA10	TRAF1
ACBD4	NOS2A
ACTA2	PTGIS
ACVRL1	MATR3
ANGPT1	TBX1
ANGPT2	CYP2C9
ANKRD1	DLX1
ANKRD6	PLA2
AOC1	PTGER4
AQP5	AGTR1
ATF7IP2	CYP2C6
ATM	NOS3
B2M	SLCO2A1
BMPR2	MYH11
BNC2	GATA4
CD1E	CACNA1G
CD34	CACNB 2
CD80	KCNA2
CD8A	A1166C11
CDH17	PGPEP1L
CDK15	IGF1
CECR1	EDN1
CEP250	NRG1
CFC1	LRP4
CLCNKB	EPAS1
COL6A6	FLT1
CORIN	ABCA4
CRABP1	SOD3
CSPG4	STAT1
CTBS	NAA15
CYSLTR2	F13A1
DHX38	IGF1R
DIDO1	IL1B
EGR1	MTHFR
EMCN	NKX2-5
ENG	BMP4
EPHB4	CRELD1
ERN2	Bmp9
FAS	BMP10
FASTKD1	CDK10
FGF10	ZEB2
FGF2	C677T
FGF8	FLNA
FGFR2	Rgs5
FLT1	Dlx1
FNIP1	FBN1
FOXF1	COL3A1
FUCA1	ACTC1
GABRP	TBX422
GATA4	VEGF
GIT1	MBL2
GJA1	ABCC9
HAND2	KCNJ8
HCN4	ISL1
HGF	L38P
HHLA2	MEF2C
HIF1A	MYH7
HLTF	TPM1
HMMR	ECHS1
HMOX1	TRAF7
HOXA3	BCOR
IFFO1	CITED2
IL22RA2	BMPR2
ISL1	WT1/P181S
KCTD3	NKX2.5
KDR	HPGD
KIF23	KMT2D
LBR	TRAF6
LRRC36	TAK1
LRRC70	MYBPC3
LYVE1	RBP4
MEGF8	ACAD9
MELK	ACVR1
MERTK	ACTA2
MKI67	G6PC3
MTR	GATA6
MYL7	NSD1
NEDD4L	DHCR7
NKX2-5	EYA4
NKX2-6	SALL1
NODAL	FLN1
NOS2	TLL1
NOS3	HAND2
NRP1	FRA12A
NUS1	GJB2
OAZ3	SMADIP1
OR2T2	TFAP2B
OR5L2	SEMA3E
PARP4	CHD7
PARS2	PTEN
PCDHA7	PTPN11
PCYT1A	TBX5
PDE3A	CREBBP
PDE4D	EP300
PDGFRA	ZIC3
PDPN	TGFBR2
PITX2	SMAD3
PLXNA2	TGFBR1
POLR3GL	JAG1
PRSS16	ACTA2
PTK2B	UBR1
PTX3	STRA6
RAC3
RBP5
SELP
SEMA3C
SEMA3D
SEMA5B
SGCD
SHOX2
SLC1A3
SLC22A12
SLC35C1
SMAD1
SMAD9
SMG1
SNTG2
SOX10
SOX17
SYNGR2
TAS2R39
TBCE
TBX20
TBX3
TDRD12
TEP1
TMEM239
TMEM260
TNNT2
TRIM49B
TWIST2
USP45
VEGFA
WDR54
WDR63
WNK4
WWTR1
ZIC3
